# Supplementary material for: Congenital Asplenia Interrupts Immune Homeostasis and Leads to Excessive Systemic Inflammation in Zebrafish
Source: Front Cell Infect Microbiol. 2021 Jun 28;11:668859. doi: 10.3389/fcimb.2021.668859 (PMC8274418; doi:10.3389/fcimb.2021.668859)
Supplement: Supplementary Figure 1 — PCA among samples. [file DataSheet_1.zip]

Archive with 17 entries (17 files):
- Figure S1.jpg
- Figure S2.jpg
- Figure S3.jpg
- Figure S4.jpg
- Figure S5.jpg
- Figure S6.jpg
- Figure S7.jpg
- Table S1.docx
- Table S10.xlsx
- Table S2.docx
- Table S3.xlsx
- Table S4.xlsx
- Table S5.docx
- Table S6.xlsx
- Table S7.xlsx
- Table S8.xlsx
- Table S9.xlsx
