# Supplementary material for: Congenital Asplenia Interrupts Immune Homeostasis and Leads to Excessive Systemic Inflammation in Zebrafish
Source: Front Cell Infect Microbiol. 2021 Jun 28;11:668859. doi: 10.3389/fcimb.2021.668859 (PMC8274418; doi:10.3389/fcimb.2021.668859)
Supplement: Supplementary Figure 1 — PCA among samples. [file DataSheet_1.zip › Table S10.xlsx]

## Sheet: Sheet1
The significantly down-regulated KEGG categories in Mut-10d_vs_WT-10d
id	Description	Significant	Annotated	Pvalue	Qvalue
ko04064	NF-kappa B signaling pathway	13/243	53/3957	1.18421e-05	0.00211912
ko04142	Lysosome	16/243	85/3957	4.27721e-05	0.00255132
ko04380	Osteoclast differentiation	16/243	85/3957	4.27721e-05	0.00255132
ko04060	Cytokine-cytokine receptor interaction	17/243	106/3957	0.000200312	0.00896133
ko04668	TNF signaling pathway	13/243	72/3957	0.000348778	0.0119428
ko04145	Phagosome	16/243	102/3957	0.000400433	0.0119428
ko04612	Antigen processing and presentation	9/243	41/3957	0.000661451	0.0169093
ko04630	Jak-STAT signaling pathway	13/243	80/3957	0.000997001	0.0199775
ko04620	Toll-like receptor signaling pathway	11/243	61/3957	0.00100475	0.0199775
ko04622	RIG-I-like receptor signaling pathway	8/243	36/3957	0.00121156	0.0216806
