# Supplementary material for: Congenital Asplenia Interrupts Immune Homeostasis and Leads to Excessive Systemic Inflammation in Zebrafish
Source: Front Cell Infect Microbiol. 2021 Jun 28;11:668859. doi: 10.3389/fcimb.2021.668859 (PMC8274418; doi:10.3389/fcimb.2021.668859)
Supplement: Supplementary Figure 1 — PCA among samples. [file DataSheet_1.zip › Table S3.xlsx]

## Sheet: Sheet1
The significantly up-regulated GO terms in Mut-6h_vs_WT-6h
GO.ID	Term	Ontology	Significant	Annotated	Pvalue	Qvalue
GO:0006955	immune response	biological process	57/577	639/20731	8.3e-15	7.31064e-11
GO:0016491	oxidoreductase activity	molecular function	68/589	939/21656	1.8e-13	5.4306e-10
GO:0006952	defense response	biological process	42/577	417/20731	6.4e-13	2.81856e-09
GO:0060326	cell chemotaxis	biological process	26/577	174/20731	2.8e-12	8.2208e-09
GO:0055114	oxidation-reduction process	biological process	71/577	1069/20731	8.6e-12	1.89372e-08
GO:0009617	response to bacterium	biological process	29/577	236/20731	2.2e-11	3.87552e-08
GO:0043207	response to external biotic stimulus	biological process	33/577	309/20731	4.3e-11	5.41063e-08
GO:0051707	response to other organism	biological process	33/577	309/20731	4.3e-11	5.41063e-08
GO:0009607	response to biotic stimulus	biological process	33/577	312/20731	5.5e-11	6.0555e-08
GO:0044421	extracellular region part	cellular component	65/601	967/21244	9e-11	6.505e-08
GO:0005615	extracellular space	cellular component	60/601	857/21244	1e-10	6.505e-08
GO:0002376	immune system process	biological process	72/577	1146/20731	7.8e-11	7.13448e-08
GO:0070098	chemokine-mediated signaling pathway	biological process	18/577	93/20731	8.1e-11	7.13448e-08
GO:0042221	response to chemical	biological process	102/577	1939/20731	2e-10	1.468e-07
GO:0030595	leukocyte chemotaxis	biological process	18/577	98/20731	2e-10	1.468e-07
GO:0070887	cellular response to chemical stimulus	biological process	73/577	1202/20731	2.6e-10	1.7616e-07
GO:0050900	leukocyte migration	biological process	19/577	117/20731	5.7e-10	3.58611e-07
GO:0006954	inflammatory response	biological process	25/577	212/20731	1.3e-09	7.6336e-07
GO:0016712	oxidoreductase activity, acting on paired donors, with incorporation or reduction of molecular oxyge...	molecular function	13/589	50/21656	5.5e-10	8.29675e-07
GO:0042738	exogenous drug catabolic process	biological process	12/577	44/20731	1.8e-09	9.909e-07
GO:0006805	xenobiotic metabolic process	biological process	13/577	55/20731	2.6e-09	1.34711e-06
GO:0042737	drug catabolic process	biological process	18/577	116/20731	3.5e-09	1.71267e-06
GO:0005125	cytokine activity	molecular function	22/589	172/21656	1.8e-09	1.8102e-06
GO:0006082	organic acid metabolic process	biological process	48/577	687/20731	5.3e-09	2.45697e-06
GO:0071466	cellular response to xenobiotic stimulus	biological process	16/577	94/20731	6.5e-09	2.68244e-06
GO:0032496	response to lipopolysaccharide	biological process	14/577	70/20731	6.6e-09	2.68244e-06
GO:0061844	antimicrobial humoral immune response mediated by antimicrobial peptide	biological process	8/577	17/20731	6.7e-09	2.68244e-06
GO:0009410	response to xenobiotic stimulus	biological process	17/577	108/20731	7.5e-09	2.87217e-06
GO:0019730	antimicrobial humoral response	biological process	9/577	24/20731	8.5e-09	3.1195e-06
GO:0005576	extracellular region	cellular component	78/601	1406/21244	8.2e-09	3.55607e-06
GO:0002237	response to molecule of bacterial origin	biological process	14/577	73/20731	1.2e-08	4.22784e-06
GO:0005506	iron ion binding	molecular function	25/589	235/21656	6.9e-09	5.20433e-06
GO:0030593	neutrophil chemotaxis	biological process	14/577	75/20731	1.7e-08	5.54578e-06
GO:0006959	humoral immune response	biological process	18/577	128/20731	1.7e-08	5.54578e-06
GO:0009605	response to external stimulus	biological process	59/577	979/20731	2.1e-08	6.606e-06
GO:0051704	multi-organism process	biological process	38/577	498/20731	2.2e-08	6.68193e-06
GO:0008395	steroid hydroxylase activity	molecular function	13/589	64/21656	1.4e-08	6.896e-06
GO:0008009	chemokine activity	molecular function	15/589	89/21656	1.6e-08	6.896e-06
GO:0042379	chemokine receptor binding	molecular function	15/589	89/21656	1.6e-08	6.896e-06
GO:0097529	myeloid leukocyte migration	biological process	16/577	103/20731	2.5e-08	7.34e-06
GO:0071621	granulocyte chemotaxis	biological process	14/577	81/20731	4.7e-08	1.33541e-05
GO:1990266	neutrophil migration	biological process	14/577	83/20731	6.5e-08	1.78912e-05
GO:0005126	cytokine receptor binding	molecular function	22/589	205/21656	4.8e-08	1.8102e-05
GO:0034097	response to cytokine	biological process	24/577	241/20731	7.6e-08	2.02851e-05
GO:0097530	granulocyte migration	biological process	14/577	89/20731	1.6e-07	4.14494e-05
GO:0006935	chemotaxis	biological process	31/577	395/20731	2.4e-07	6.03977e-05
GO:0005102	signaling receptor binding	molecular function	53/589	915/21656	2e-07	6.70444e-05
GO:0016477	cell migration	biological process	43/577	666/20731	3.1e-07	7.58467e-05
GO:0048018	receptor ligand activity	molecular function	33/589	451/21656	3e-07	9.051e-05
GO:0019221	cytokine-mediated signaling pathway	biological process	21/577	209/20731	4.2e-07	9.99827e-05
GO:0042330	taxis	biological process	31/577	410/20731	5.5e-07	0.000123312
GO:0048870	cell motility	biological process	44/577	705/20731	5.6e-07	0.000123312
GO:0051674	localization of cell	biological process	44/577	705/20731	5.6e-07	0.000123312
GO:0030545	receptor regulator activity	molecular function	33/589	460/21656	4.7e-07	0.000128908
GO:0071345	cellular response to cytokine stimulus	biological process	21/577	217/20731	7.9e-07	0.000169715
GO:0020037	heme binding	molecular function	20/589	202/21656	7.1e-07	0.000178506
GO:0046906	tetrapyrrole binding	molecular function	20/589	205/21656	9e-07	0.000208869
GO:0015291	secondary active transmembrane transporter activity	molecular function	21/589	226/21656	1.1e-06	0.00023705
GO:0045087	innate immune response	biological process	20/577	209/20731	1.7e-06	0.000348223
GO:0044281	small molecule metabolic process	biological process	67/577	1329/20731	1.7e-06	0.000348223
GO:0042493	response to drug	biological process	25/577	311/20731	2.3e-06	0.000459548
GO:0006950	response to stress	biological process	73/577	1506/20731	2.4e-06	0.000459548
GO:0017144	drug metabolic process	biological process	30/577	418/20731	2.4e-06	0.000459548
GO:0016705	oxidoreductase activity, acting on paired donors, with incorporation or reduction of molecular oxyge...	molecular function	21/589	237/21656	2.3e-06	0.000462607
GO:0071219	cellular response to molecule of bacterial origin	biological process	9/577	44/20731	2.8e-06	0.0005138
GO:0071222	cellular response to lipopolysaccharide	biological process	9/577	44/20731	2.8e-06	0.0005138
GO:0001664	G-protein coupled receptor binding	molecular function	19/589	202/21656	2.9e-06	0.000546831
GO:0048037	cofactor binding	molecular function	36/589	585/21656	5.1e-06	0.000888339
GO:0004497	monooxygenase activity	molecular function	17/589	173/21656	5.3e-06	0.000888339
GO:0071216	cellular response to biotic stimulus	biological process	9/577	47/20731	5e-06	0.000898776
GO:0003824	catalytic activity	molecular function	256/589	7549/21656	7.3e-06	0.00115916
GO:0098542	defense response to other organism	biological process	17/577	179/20731	1.1e-05	0.00193776
GO:0033993	response to lipid	biological process	20/577	237/20731	1.2e-05	0.00207247
GO:0061929	gamma-glutamylaminecyclotransferase activity	molecular function	3/589	3/21656	2e-05	0.003017
GO:0009636	response to toxic substance	biological process	14/577	131/20731	1.8e-05	0.00304892
GO:0046943	carboxylic acid transmembrane transporter activity	molecular function	15/589	156/21656	2.4e-05	0.003448
GO:0044282	small molecule catabolic process	biological process	18/577	208/20731	2.2e-05	0.00365615
GO:0005342	organic acid transmembrane transporter activity	molecular function	15/589	158/21656	2.8e-05	0.00383982
GO:0040011	locomotion	biological process	46/577	875/20731	2.9e-05	0.00464422
GO:0042742	defense response to bacterium	biological process	14/577	137/20731	2.9e-05	0.00464422
GO:0009897	external side of plasma membrane	cellular component	18/601	199/21244	1.5e-05	0.00487875
GO:0004364	glutathione transferase activity	molecular function	7/589	36/21656	4.5e-05	0.00590283
GO:1901605	alpha-amino acid metabolic process	biological process	16/577	180/20731	4.6e-05	0.00723514
GO:0006928	movement of cell or subcellular component	biological process	51/577	1029/20731	5e-05	0.00772632
GO:0043436	oxoacid metabolic process	biological process	36/577	638/20731	5.3e-05	0.00804869
GO:0018958	phenol-containing compound metabolic process	biological process	6/577	26/20731	6.5e-05	0.00970373
GO:0050896	response to stimulus	biological process	239/577	7013/20731	6.9e-05	0.0101292
GO:0009986	cell surface	cellular component	23/601	318/21244	4.1e-05	0.0106682
GO:0010033	response to organic substance	biological process	52/577	1079/20731	8.6e-05	0.0124178
GO:0015297	antiporter activity	molecular function	9/589	69/21656	0.0001	0.0125708
GO:0008514	organic anion transmembrane transporter activity	molecular function	16/589	203/21656	0.00015	0.018102
GO:0051179	localization	biological process	154/577	4226/20731	0.00013	0.0181752
GO:0046942	carboxylic acid transport	biological process	16/577	197/20731	0.00013	0.0181752
GO:0015849	organic acid transport	biological process	16/577	199/20731	0.00015	0.0203262
GO:0098754	detoxification	biological process	9/577	71/20731	0.00015	0.0203262
GO:0061134	peptidase regulator activity	molecular function	14/589	168/21656	0.00021	0.0243681
GO:0016842	amidine-lyase activity	molecular function	4/589	12/21656	0.00023	0.0247825
GO:1901618	organic hydroxy compound transmembrane transporter activity	molecular function	6/589	33/21656	0.00023	0.0247825
GO:0015294	solute:cation symporter activity	molecular function	11/589	113/21656	0.00026	0.027049
GO:0022804	active transmembrane transporter activity	molecular function	23/589	376/21656	0.00028	0.0281587
GO:0009056	catabolic process	biological process	60/577	1349/20731	0.00022	0.0289218
GO:0052547	regulation of peptidase activity	biological process	16/577	206/20731	0.00022	0.0289218
GO:0016054	organic acid catabolic process	biological process	13/577	146/20731	0.00023	0.02936
GO:0046395	carboxylic acid catabolic process	biological process	13/577	146/20731	0.00023	0.02936
GO:0004867	serine-type endopeptidase inhibitor activity	molecular function	9/589	80/21656	0.00032	0.0311432
GO:0030414	peptidase inhibitor activity	molecular function	13/589	156/21656	0.00035	0.0329984
GO:0004601	peroxidase activity	molecular function	6/589	36/21656	0.00038	0.0347412
GO:1901606	alpha-amino acid catabolic process	biological process	9/577	77/20731	0.00028	0.0349907
GO:0019752	carboxylic acid metabolic process	biological process	33/577	617/20731	0.00029	0.0349907
GO:0002252	immune effector process	biological process	15/577	190/20731	0.00029	0.0349907
GO:1901615	organic hydroxy compound metabolic process	biological process	16/577	211/20731	0.00029	0.0349907
GO:0016493	C-C chemokine receptor activity	molecular function	6/589	37/21656	0.00045	0.0357276
GO:0019956	chemokine binding	molecular function	6/589	37/21656	0.00045	0.0357276
GO:0019957	C-C chemokine binding	molecular function	6/589	37/21656	0.00045	0.0357276
GO:0016765	transferase activity, transferring alkyl or aryl (other than methyl) groups	molecular function	8/589	67/21656	0.00045	0.0357276
GO:0016811	hydrolase activity, acting on carbon-nitrogen (but not peptide) bonds, in linear amides	molecular function	8/589	67/21656	0.00045	0.0357276
GO:0004866	endopeptidase inhibitor activity	molecular function	12/589	144/21656	0.00058	0.0448682
