# Supplementary material for: Congenital Asplenia Interrupts Immune Homeostasis and Leads to Excessive Systemic Inflammation in Zebrafish
Source: Front Cell Infect Microbiol. 2021 Jun 28;11:668859. doi: 10.3389/fcimb.2021.668859 (PMC8274418; doi:10.3389/fcimb.2021.668859)
Supplement: Supplementary Figure 1 — PCA among samples. [file DataSheet_1.zip › Table S4.xlsx]

## Sheet: Sheet1
The significantly up-regulated KEGG categories in Mut-6h_vs_WT-6h
id	Description	Significant	Annotated	Pvalue	Qvalue
ko00980	Metabolism of xenobiotics by cytochrome P450	8/121	24/3957	2.96121e-07	4.39506e-05
ko00480	Glutathione metabolism	8/121	33/3957	4.43563e-06	0.00032917
ko00982	Drug metabolism - cytochrome P450	7/121	27/3957	1.12247e-05	0.000555327
ko00140	Steroid hormone biosynthesis	6/121	21/3957	2.69027e-05	0.000998232
ko00040	Pentose and glucuronate interconversions	5/121	17/3957	0.000113425	0.00336694
ko00630	Glyoxylate and dicarboxylate metabolism	4/121	16/3957	0.00113854	0.0281639
ko00280	Valine, leucine and isoleucine degradation	5/121	28/3957	0.00137535	0.0291616
