# Supplementary material for: Congenital Asplenia Interrupts Immune Homeostasis and Leads to Excessive Systemic Inflammation in Zebrafish
Source: Front Cell Infect Microbiol. 2021 Jun 28;11:668859. doi: 10.3389/fcimb.2021.668859 (PMC8274418; doi:10.3389/fcimb.2021.668859)
Supplement: Supplementary Figure 1 — PCA among samples. [file DataSheet_1.zip › Table S6.xlsx]

## Sheet: Sheet1
The significantly up-regulated GO terms in WT-10d_vs_WT-0h
GO.ID	Term	Ontology	Significant	Annotated	Pvalue	Qvalue
GO:0002376	immune system process	biological process	129/759	1146/20731	1e-30	4.404e-27
GO:0006955	immune response	biological process	93/759	639/20731	1e-30	4.404e-27
GO:0043207	response to external biotic stimulus	biological process	56/759	309/20731	1.7e-23	3.7434e-20
GO:0051707	response to other organism	biological process	56/759	309/20731	1.7e-23	3.7434e-20
GO:0009607	response to biotic stimulus	biological process	56/759	312/20731	2.7e-23	4.75632e-20
GO:0006952	defense response	biological process	60/759	417/20731	7.7e-20	1.13036e-16
GO:0034097	response to cytokine	biological process	43/759	241/20731	4.7e-18	5.91394e-15
GO:0009617	response to bacterium	biological process	41/759	236/20731	7.6e-17	8.3676e-14
GO:0051704	multi-organism process	biological process	61/759	498/20731	1.1e-16	1.07653e-13
GO:0019221	cytokine-mediated signaling pathway	biological process	38/759	209/20731	2.2e-16	1.93776e-13
GO:0071345	cellular response to cytokine stimulus	biological process	38/759	217/20731	8e-16	6.40582e-13
GO:0009605	response to external stimulus	biological process	88/759	979/20731	4.8e-15	3.5232e-12
GO:0002682	regulation of immune system process	biological process	48/759	373/20731	3.4e-14	2.30363e-11
GO:0045321	leukocyte activation	biological process	30/759	157/20731	8.3e-14	5.22189e-11
GO:0060326	cell chemotaxis	biological process	31/759	174/20731	2.3e-13	1.35056e-10
GO:0002684	positive regulation of immune system process	biological process	38/759	259/20731	2.8e-13	1.5414e-10
GO:0046649	lymphocyte activation	biological process	27/759	133/20731	3.2e-13	1.65798e-10
GO:0001775	cell activation	biological process	32/759	192/20731	6.4e-13	3.13173e-10
GO:0006950	response to stress	biological process	109/759	1506/20731	4.2e-12	1.94703e-09
GO:0009897	external side of plasma membrane	cellular component	32/799	199/21244	3.6e-12	3.7729e-09
GO:0098552	side of membrane	cellular component	39/799	291/21244	5.8e-12	3.7729e-09
GO:0050900	leukocyte migration	biological process	23/759	117/20731	3.6e-11	1.58544e-08
GO:0006954	inflammatory response	biological process	31/759	212/20731	4.8e-11	2.01326e-08
GO:0005773	vacuole	cellular component	34/799	247/21244	6.4e-11	2.77547e-08
GO:0050896	response to stimulus	biological process	340/759	7013/20731	1.1e-10	4.404e-08
GO:0042110	T cell activation	biological process	17/759	66/20731	1.5e-10	5.74435e-08
GO:0033176	proton-transporting V-type ATPase complex	cellular component	13/799	36/21244	2.8e-10	9.107e-08
GO:0030595	leukocyte chemotaxis	biological process	20/759	98/20731	3.4e-10	1.2478e-07
GO:0070887	cellular response to chemical stimulus	biological process	88/759	1202/20731	3.6e-10	1.26835e-07
GO:0048584	positive regulation of response to stimulus	biological process	64/759	763/20731	5.9e-10	1.99874e-07
GO:0005576	extracellular region	cellular component	99/799	1406/21244	9.8e-10	2.54996e-07
GO:0009986	cell surface	cellular component	37/799	318/21244	1.2e-09	2.602e-07
GO:0070098	chemokine-mediated signaling pathway	biological process	19/759	93/20731	9.2e-10	3.00124e-07
GO:0046961	proton-transporting ATPase activity, rotational mechanism	molecular function	12/734	30/21656	1e-10	3.017e-07
GO:0002252	immune effector process	biological process	27/759	190/20731	1.6e-09	5.03314e-07
GO:0098542	defense response to other organism	biological process	26/759	179/20731	2e-09	6.07448e-07
GO:0050778	positive regulation of immune response	biological process	29/759	219/20731	2.2e-09	6.4592e-07
GO:0045087	innate immune response	biological process	28/759	209/20731	3.2e-09	9.09213e-07
GO:0044421	extracellular region part	cellular component	74/799	967/21244	5.1e-09	9.47871e-07
GO:0097529	myeloid leukocyte migration	biological process	19/759	103/20731	5.6e-09	1.5414e-06
GO:0016477	cell migration	biological process	56/759	666/20731	6.7e-09	1.78829e-06
GO:0005126	cytokine receptor binding	molecular function	27/734	205/21656	1.7e-09	1.8102e-06
GO:0036442	proton-exporting ATPase activity	molecular function	12/734	37/21656	1.8e-09	1.8102e-06
GO:0044769	ATPase activity, coupled to transmembrane movement of ions, rotational mechanism	molecular function	12/734	39/21656	3.5e-09	2.63987e-06
GO:0015991	ATP hydrolysis coupled proton transport	biological process	13/759	48/20731	1.1e-08	2.69133e-06
GO:0090662	ATP hydrolysis coupled transmembrane transport	biological process	13/759	48/20731	1.1e-08	2.69133e-06
GO:0099131	ATP hydrolysis coupled ion transmembrane transport	biological process	13/759	48/20731	1.1e-08	2.69133e-06
GO:0050776	regulation of immune response	biological process	30/759	250/20731	1.2e-08	2.85665e-06
GO:0002253	activation of immune response	biological process	27/759	209/20731	1.3e-08	2.936e-06
GO:0071310	cellular response to organic substance	biological process	68/759	902/20731	1.3e-08	2.936e-06
GO:0007204	positive regulation of cytosolic calcium ion concentration	biological process	23/759	157/20731	1.5e-08	3.303e-06
GO:0016469	proton-transporting two-sector ATPase complex	cellular component	14/799	58/21244	2.2e-08	3.57775e-06
GO:0005615	extracellular space	cellular component	66/799	857/21244	2.8e-08	4.04756e-06
GO:0048870	cell motility	biological process	57/759	705/20731	2e-08	4.19429e-06
GO:0051674	localization of cell	biological process	57/759	705/20731	2e-08	4.19429e-06
GO:0097530	granulocyte migration	biological process	17/759	89/20731	2.1e-08	4.30158e-06
GO:0007166	cell surface receptor signaling pathway	biological process	108/759	1729/20731	2.4e-08	4.80436e-06
GO:0071621	granulocyte chemotaxis	biological process	16/759	81/20731	3.2e-08	6.26347e-06
GO:0015988	energy coupled proton transmembrane transport, against electrochemical gradient	biological process	13/759	52/20731	3.3e-08	6.31878e-06
GO:1990266	neutrophil migration	biological process	16/759	83/20731	4.7e-08	8.808e-06
GO:0042289	MHC class II protein binding	molecular function	8/734	16/21656	1.7e-08	1.02578e-05
GO:0002683	negative regulation of immune system process	biological process	14/759	64/20731	6e-08	1.101e-05
GO:0005764	lysosome	cellular component	23/799	168/21244	8.7e-08	1.13187e-05
GO:0009615	response to virus	biological process	13/759	55/20731	6.7e-08	1.20436e-05
GO:0030593	neutrophil chemotaxis	biological process	15/759	75/20731	7.3e-08	1.28597e-05
GO:0000323	lytic vacuole	cellular component	23/799	170/21244	1.1e-07	1.301e-05
GO:0033180	proton-transporting V-type ATPase, V1 domain	cellular component	8/799	18/21244	1.2e-07	1.301e-05
GO:0042287	MHC protein binding	molecular function	8/734	17/21656	3.1e-08	1.55878e-05
GO:0033178	proton-transporting two-sector ATPase complex, catalytic domain	cellular component	9/799	25/21244	1.7e-07	1.70131e-05
GO:0042742	defense response to bacterium	biological process	20/759	137/20731	1.3e-07	2.24518e-05
GO:0051480	regulation of cytosolic calcium ion concentration	biological process	25/759	205/20731	1.4e-07	2.37138e-05
GO:0010033	response to organic substance	biological process	74/759	1079/20731	1.5e-07	2.49283e-05
GO:0099132	ATP hydrolysis coupled cation transmembrane transport	biological process	14/759	70/20731	2e-07	3.26222e-05
GO:0005102	signaling receptor binding	molecular function	63/734	915/21656	7.9e-08	3.4049e-05
GO:0005125	cytokine activity	molecular function	22/734	172/21656	9.4e-08	3.54497e-05
GO:0035723	interleukin-15-mediated signaling pathway	biological process	7/759	14/20731	2.4e-07	3.64469e-05
GO:0070672	response to interleukin-15	biological process	7/759	14/20731	2.4e-07	3.64469e-05
GO:0071350	cellular response to interleukin-15	biological process	7/759	14/20731	2.4e-07	3.64469e-05
GO:0002757	immune response-activating signal transduction	biological process	21/759	155/20731	2.4e-07	3.64469e-05
GO:0002237	response to molecule of bacterial origin	biological process	14/759	73/20731	3.4e-07	5.0758e-05
GO:0002764	immune response-regulating signaling pathway	biological process	21/759	160/20731	4.1e-07	6.0188e-05
GO:0006875	cellular metal ion homeostasis	biological process	31/759	312/20731	5.2e-07	7.50846e-05
GO:0008009	chemokine activity	molecular function	15/734	89/21656	2.9e-07	7.65854e-05
GO:0042379	chemokine receptor binding	molecular function	15/734	89/21656	2.9e-07	7.65854e-05
GO:0019829	cation-transporting ATPase activity	molecular function	13/734	67/21656	3.3e-07	7.65854e-05
GO:0022853	active ion transmembrane transporter activity	molecular function	13/734	67/21656	3.3e-07	7.65854e-05
GO:0042625	ATPase coupled ion transmembrane transporter activity	molecular function	13/734	67/21656	3.3e-07	7.65854e-05
GO:0048583	regulation of response to stimulus	biological process	109/759	1863/20731	5.7e-07	8.09768e-05
GO:0055082	cellular chemical homeostasis	biological process	35/759	387/20731	9.1e-07	0.000127227
GO:0030003	cellular cation homeostasis	biological process	33/759	354/20731	9.5e-07	0.000130744
GO:0006959	humoral immune response	biological process	18/759	128/20731	1e-06	0.000135508
GO:0019725	cellular homeostasis	biological process	42/759	513/20731	1.1e-06	0.0001468
GO:0002429	immune response-activating cell surface receptor signaling pathway	biological process	16/759	104/20731	1.2e-06	0.000157755
GO:0032496	response to lipopolysaccharide	biological process	13/759	70/20731	1.3e-06	0.000168388
GO:0006873	cellular ion homeostasis	biological process	33/759	360/20731	1.4e-06	0.000178713
GO:0055065	metal ion homeostasis	biological process	33/759	362/20731	1.6e-06	0.000201326
GO:0006874	cellular calcium ion homeostasis	biological process	26/759	249/20731	1.7e-06	0.000210896
GO:0002250	adaptive immune response	biological process	14/759	83/20731	1.8e-06	0.0002202
GO:0051251	positive regulation of lymphocyte activation	biological process	12/759	62/20731	2.1e-06	0.000253381
GO:0005515	protein binding	molecular function	203/734	4429/21656	1.2e-06	0.0002586
GO:0002768	immune response-regulating cell surface receptor signaling pathway	biological process	16/759	109/20731	2.2e-06	0.000261859
GO:0051249	regulation of lymphocyte activation	biological process	14/759	85/20731	2.4e-06	0.000281856
GO:0055080	cation homeostasis	biological process	35/759	406/20731	2.7e-06	0.000312916
GO:0002696	positive regulation of leukocyte activation	biological process	12/759	64/20731	3e-06	0.000343169
GO:0072503	cellular divalent inorganic cation homeostasis	biological process	26/759	258/20731	3.3e-06	0.000372646
GO:0042330	taxis	biological process	35/759	410/20731	3.4e-06	0.000379078
GO:0055074	calcium ion homeostasis	biological process	26/759	259/20731	3.5e-06	0.00038535
GO:0050867	positive regulation of cell activation	biological process	12/759	65/20731	3.6e-06	0.000386693
GO:0016052	carbohydrate catabolic process	biological process	14/759	88/20731	3.6e-06	0.000386693
GO:0006935	chemotaxis	biological process	34/759	395/20731	3.9e-06	0.00041387
GO:0009056	catabolic process	biological process	82/759	1349/20731	4.1e-06	0.000429914
GO:1901575	organic substance catabolic process	biological process	72/759	1138/20731	4.2e-06	0.000430158
GO:0098771	inorganic ion homeostasis	biological process	35/759	414/20731	4.2e-06	0.000430158
GO:0009132	nucleoside diphosphate metabolic process	biological process	12/759	66/20731	4.3e-06	0.000435338
GO:1903707	negative regulation of hemopoiesis	biological process	7/759	20/20731	4.4e-06	0.0004404
GO:0070371	ERK1 and ERK2 cascade	biological process	18/759	142/20731	4.5e-06	0.0004404
GO:0070372	regulation of ERK1 and ERK2 cascade	biological process	18/759	142/20731	4.5e-06	0.0004404
GO:0006096	glycolytic process	biological process	10/759	46/20731	5e-06	0.000473548
GO:0006757	ATP generation from ADP	biological process	10/759	46/20731	5e-06	0.000473548
GO:0042866	pyruvate biosynthetic process	biological process	10/759	46/20731	5e-06	0.000473548
GO:0097190	apoptotic signaling pathway	biological process	15/759	104/20731	5.7e-06	0.000534102
GO:0016787	hydrolase activity	molecular function	152/734	3157/21656	3e-06	0.0006034
GO:0043010	camera-type eye development	biological process	29/759	318/20731	6.6e-06	0.000611924
GO:1902533	positive regulation of intracellular signal transduction	biological process	30/759	336/20731	7e-06	0.000635629
GO:0002694	regulation of leukocyte activation	biological process	14/759	93/20731	7e-06	0.000635629
GO:0070374	positive regulation of ERK1 and ERK2 cascade	biological process	17/759	133/20731	7.4e-06	0.000665094
GO:0072507	divalent inorganic cation homeostasis	biological process	26/759	270/20731	7.5e-06	0.000667273
GO:0050865	regulation of cell activation	biological process	14/759	94/20731	8e-06	0.00070464
GO:0006909	phagocytosis	biological process	14/759	95/20731	9e-06	0.000784871
GO:0050801	ion homeostasis	biological process	35/759	429/20731	9.2e-06	0.000794447
GO:0040011	locomotion	biological process	58/759	875/20731	9.7e-06	0.00082208
GO:0006090	pyruvate metabolic process	biological process	11/759	60/20731	9.8e-06	0.00082208
GO:0006165	nucleoside diphosphate phosphorylation	biological process	11/759	60/20731	9.8e-06	0.00082208
GO:0046031	ADP metabolic process	biological process	10/759	50/20731	1.1e-05	0.000905495
GO:0005975	carbohydrate metabolic process	biological process	33/759	397/20731	1.1e-05	0.000905495
GO:0004197	cysteine-type endopeptidase activity	molecular function	17/734	140/21656	5.4e-06	0.00101824
GO:0009166	nucleotide catabolic process	biological process	11/759	62/20731	1.4e-05	0.0011313
GO:0046939	nucleotide phosphorylation	biological process	11/759	62/20731	1.4e-05	0.0011313
GO:0009135	purine nucleoside diphosphate metabolic process	biological process	10/759	52/20731	1.6e-05	0.00125829
GO:0009179	purine ribonucleoside diphosphate metabolic process	biological process	10/759	52/20731	1.6e-05	0.00125829
GO:0009185	ribonucleoside diphosphate metabolic process	biological process	10/759	52/20731	1.6e-05	0.00125829
GO:0072676	lymphocyte migration	biological process	9/759	43/20731	2.1e-05	0.00163688
GO:0098772	molecular function regulator	molecular function	81/734	1468/21656	9.7e-06	0.00172146
GO:0002455	humoral immune response mediated by circulating immunoglobulin	biological process	10/759	54/20731	2.3e-05	0.0017616
GO:0006958	complement activation, classical pathway	biological process	10/759	54/20731	2.3e-05	0.0017616
GO:0019362	pyridine nucleotide metabolic process	biological process	13/759	91/20731	2.6e-05	0.00195733
GO:0046496	nicotinamide nucleotide metabolic process	biological process	13/759	91/20731	2.6e-05	0.00195733
GO:0016471	vacuolar proton-transporting V-type ATPase complex	cellular component	6/799	17/21244	2.4e-05	0.00223029
GO:0070555	response to interleukin-1	biological process	9/759	45/20731	3.1e-05	0.00231397
GO:0048593	camera-type eye morphogenesis	biological process	17/759	149/20731	3.3e-05	0.00244255
GO:1901292	nucleoside phosphate catabolic process	biological process	11/759	68/20731	3.4e-05	0.0024956
GO:0048878	chemical homeostasis	biological process	39/759	533/20731	3.5e-05	0.00254777
GO:0046835	carbohydrate phosphorylation	biological process	7/759	27/20731	4e-05	0.00286439
GO:0042592	homeostatic process	biological process	55/759	857/20731	4e-05	0.00286439
GO:0048246	macrophage chemotaxis	biological process	5/759	12/20731	4.1e-05	0.00291232
GO:0072524	pyridine-containing compound metabolic process	biological process	13/759	95/20731	4.2e-05	0.00295949
GO:0016064	immunoglobulin mediated immune response	biological process	10/759	58/20731	4.3e-05	0.00298224
GO:0019724	B cell mediated immunity	biological process	10/759	58/20731	4.3e-05	0.00298224
GO:0046434	organophosphate catabolic process	biological process	14/759	109/20731	4.4e-05	0.00302775
GO:0005885	Arp2/3 protein complex	cellular component	6/799	18/21244	3.5e-05	0.00303567
GO:0042221	response to chemical	biological process	104/759	1939/20731	4.5e-05	0.00307256
GO:1902600	proton transmembrane transport	biological process	16/759	138/20731	4.6e-05	0.00311668
GO:0002432	granuloma formation	biological process	3/759	3/20731	4.9e-05	0.00324505
GO:0002631	regulation of granuloma formation	biological process	3/759	3/20731	4.9e-05	0.00324505
GO:0002676	regulation of chronic inflammatory response	biological process	3/759	3/20731	4.9e-05	0.00324505
GO:0048247	lymphocyte chemotaxis	biological process	8/759	38/20731	5.7e-05	0.00372893
GO:0002460	adaptive immune response based on somatic recombination of immune receptors built from immunoglobuli...	biological process	11/759	72/20731	5.8e-05	0.00372893
GO:0001654	eye development	biological process	31/759	394/20731	5.8e-05	0.00372893
GO:0006956	complement activation	biological process	13/759	98/20731	5.8e-05	0.00372893
GO:0015078	proton transmembrane transporter activity	molecular function	15/734	126/21656	2.4e-05	0.003879
GO:0016493	C-C chemokine receptor activity	molecular function	8/734	37/21656	2.7e-05	0.003879
GO:0019956	chemokine binding	molecular function	8/734	37/21656	2.7e-05	0.003879
GO:0019957	C-C chemokine binding	molecular function	8/734	37/21656	2.7e-05	0.003879
GO:0050851	antigen receptor-mediated signaling pathway	biological process	12/759	86/20731	6.8e-05	0.00430895
GO:0042113	B cell activation	biological process	10/759	61/20731	6.8e-05	0.00430895
GO:0032268	regulation of cellular protein metabolic process	biological process	65/759	1088/20731	7.1e-05	0.00443523
GO:0043410	positive regulation of MAPK cascade	biological process	21/759	222/20731	7.1e-05	0.00443523
GO:0004175	endopeptidase activity	molecular function	39/734	576/21656	3.6e-05	0.00493691
GO:0009620	response to fungus	biological process	7/759	30/20731	8.4e-05	0.00516331
GO:0034341	response to interferon-gamma	biological process	8/759	40/20731	8.5e-05	0.00516331
GO:0071346	cellular response to interferon-gamma	biological process	8/759	40/20731	8.5e-05	0.00516331
GO:0002443	leukocyte mediated immunity	biological process	11/759	75/20731	8.5e-05	0.00516331
GO:0044248	cellular catabolic process	biological process	70/759	1209/20731	9.8e-05	0.005872
GO:1905517	macrophage migration	biological process	5/759	14/20731	9.9e-05	0.005872
GO:0002548	monocyte chemotaxis	biological process	8/759	41/20731	0.0001	0.005872
GO:0071347	cellular response to interleukin-1	biological process	8/759	41/20731	0.0001	0.005872
GO:1902531	regulation of intracellular signal transduction	biological process	48/759	742/20731	0.0001	0.005872
GO:0002521	leukocyte differentiation	biological process	12/759	91/20731	0.00012	0.00699974
GO:0001637	G-protein coupled chemoattractant receptor activity	molecular function	8/734	41/21656	5.9e-05	0.00741679
GO:0004950	chemokine receptor activity	molecular function	8/734	41/21656	5.9e-05	0.00741679
GO:0002449	lymphocyte mediated immunity	biological process	10/759	66/20731	0.00013	0.00753316
GO:0032946	positive regulation of mononuclear cell proliferation	biological process	5/759	15/20731	0.00014	0.00775547
GO:0042102	positive regulation of T cell proliferation	biological process	5/759	15/20731	0.00014	0.00775547
GO:0050671	positive regulation of lymphocyte proliferation	biological process	5/759	15/20731	0.00014	0.00775547
GO:0070665	positive regulation of leukocyte proliferation	biological process	5/759	15/20731	0.00014	0.00775547
GO:0051246	regulation of protein metabolic process	biological process	66/759	1137/20731	0.00014	0.00775547
GO:0071674	mononuclear cell migration	biological process	8/759	43/20731	0.00014	0.00775547
GO:0051716	cellular response to stimulus	biological process	266/759	6017/20731	0.00014	0.00775547
GO:0031347	regulation of defense response	biological process	13/759	107/20731	0.00015	0.00810552
GO:0019318	hexose metabolic process	biological process	12/759	93/20731	0.00015	0.00810552
GO:0043408	regulation of MAPK cascade	biological process	26/759	322/20731	0.00015	0.00810552
GO:0023014	signal transduction by protein phosphorylation	biological process	30/759	396/20731	0.00015	0.00810552
GO:0042626	ATPase activity, coupled to transmembrane movement of substances	molecular function	15/734	138/21656	7.1e-05	0.00856828
GO:0019814	immunoglobulin complex	cellular component	9/799	51/21244	0.00011	0.00894437
GO:0071219	cellular response to molecule of bacterial origin	biological process	8/759	44/20731	0.00017	0.00896623
GO:0071222	cellular response to lipopolysaccharide	biological process	8/759	44/20731	0.00017	0.00896623
GO:0019359	nicotinamide nucleotide biosynthetic process	biological process	10/759	68/20731	0.00017	0.00896623
GO:0019363	pyridine nucleotide biosynthetic process	biological process	10/759	68/20731	0.00017	0.00896623
GO:0019200	carbohydrate kinase activity	molecular function	7/734	32/21656	8e-05	0.00916274
GO:0016176	superoxide-generating NADPH oxidase activator activity	molecular function	4/734	8/21656	8.2e-05	0.00916274
GO:0000165	MAPK cascade	biological process	28/759	363/20731	0.00018	0.0093813
GO:0052548	regulation of endopeptidase activity	biological process	18/759	187/20731	0.00018	0.0093813
GO:1901533	negative regulation of hematopoietic progenitor cell differentiation	biological process	3/759	4/20731	0.00019	0.00967353
GO:0072376	protein activation cascade	biological process	13/759	110/20731	0.00019	0.00967353
GO:0031294	lymphocyte costimulation	biological process	4/759	9/20731	0.00019	0.00967353
GO:0031295	T cell costimulation	biological process	4/759	9/20731	0.00019	0.00967353
GO:0048029	monosaccharide binding	molecular function	10/734	68/21656	9.3e-05	0.00967521
GO:0030246	carbohydrate binding	molecular function	22/734	262/21656	9.3e-05	0.00967521
GO:0022409	positive regulation of cell-cell adhesion	biological process	5/759	16/20731	0.0002	0.0100091
GO:0050870	positive regulation of T cell activation	biological process	5/759	16/20731	0.0002	0.0100091
GO:1903039	positive regulation of leukocyte cell-cell adhesion	biological process	5/759	16/20731	0.0002	0.0100091
GO:0006733	oxidoreduction coenzyme metabolic process	biological process	13/759	111/20731	0.00021	0.0104502
GO:0007200	phospholipase C-activating G-protein coupled receptor signaling pathway	biological process	11/759	83/20731	0.00022	0.0108255
GO:0009611	response to wounding	biological process	23/759	276/20731	0.00022	0.0108255
GO:0015405	P-P-bond-hydrolysis-driven transmembrane transporter activity	molecular function	15/734	144/21656	0.00012	0.0113137
GO:1990782	protein tyrosine kinase binding	molecular function	7/734	34/21656	0.00012	0.0113137
GO:0015399	primary active transmembrane transporter activity	molecular function	15/734	145/21656	0.00012	0.0113137
GO:0051482	positive regulation of cytosolic calcium ion concentration involved in phospholipase C-activating G-...	biological process	7/759	35/20731	0.00024	0.0116149
GO:0071356	cellular response to tumor necrosis factor	biological process	8/759	46/20731	0.00024	0.0116149
GO:0050853	B cell receptor signaling pathway	biological process	9/759	58/20731	0.00024	0.0116149
GO:0006754	ATP biosynthetic process	biological process	10/759	71/20731	0.00025	0.0119674
GO:0031101	fin regeneration	biological process	10/759	71/20731	0.00025	0.0119674
GO:0006928	movement of cell or subcellular component	biological process	60/759	1029/20731	0.00026	0.0123788
GO:0006508	proteolysis	biological process	75/759	1364/20731	0.00027	0.0127858
GO:0071216	cellular response to biotic stimulus	biological process	8/759	47/20731	0.00028	0.0130489
GO:0043248	proteasome assembly	biological process	5/759	17/20731	0.00028	0.0130489
GO:0072525	pyridine-containing compound biosynthetic process	biological process	10/759	72/20731	0.00028	0.0130489
GO:0002377	immunoglobulin production	biological process	6/759	27/20731	0.00036	0.0166888
GO:0001664	G-protein coupled receptor binding	molecular function	18/734	202/21656	0.00019	0.0168597
GO:0051787	misfolded protein binding	molecular function	5/734	17/21656	0.00019	0.0168597
GO:0007165	signal transduction	biological process	232/759	5222/20731	0.00037	0.0170626
GO:0048020	CCR chemokine receptor binding	molecular function	7/734	37/21656	0.00021	0.0175992
GO:0019955	cytokine binding	molecular function	10/734	75/21656	0.00021	0.0175992
GO:0050790	regulation of catalytic activity	biological process	64/759	1135/20731	0.0004	0.0182549
GO:0035025	positive regulation of Rho protein signal transduction	biological process	7/759	38/20731	0.0004	0.0182549
GO:0005164	tumor necrosis factor receptor binding	molecular function	6/734	27/21656	0.00024	0.0190547
GO:0032813	tumor necrosis factor receptor superfamily binding	molecular function	6/734	27/21656	0.00024	0.0190547
GO:0045121	membrane raft	cellular component	8/799	46/21244	0.00028	0.0191726
GO:0098589	membrane region	cellular component	8/799	46/21244	0.00028	0.0191726
GO:0098857	membrane microdomain	cellular component	8/799	46/21244	0.00028	0.0191726
GO:0070011	peptidase activity, acting on L-amino acid peptides	molecular function	47/734	810/21656	0.00025	0.0193397
GO:0050864	regulation of B cell activation	biological process	8/759	50/20731	0.00043	0.0195229
GO:1903706	regulation of hemopoiesis	biological process	10/759	76/20731	0.00044	0.0197731
GO:0019722	calcium-mediated signaling	biological process	11/759	90/20731	0.00044	0.0197731
GO:0043186	P granule	cellular component	5/799	17/21244	0.00032	0.0204443
GO:0005774	vacuolar membrane	cellular component	14/799	128/21244	0.00033	0.0204443
GO:0005996	monosaccharide metabolic process	biological process	12/759	105/20731	0.00046	0.020463
GO:0002544	chronic inflammatory response	biological process	3/759	5/20731	0.00046	0.020463
GO:0010951	negative regulation of endopeptidase activity	biological process	15/759	152/20731	0.00047	0.0206988
GO:0046034	ATP metabolic process	biological process	15/759	152/20731	0.00047	0.0206988
GO:0033993	response to lipid	biological process	20/759	237/20731	0.00048	0.021034
GO:0044437	vacuolar part	cellular component	14/799	129/21244	0.00036	0.0212891
GO:0006915	apoptotic process	biological process	50/759	837/20731	0.00049	0.0213659
GO:0080134	regulation of response to stress	biological process	20/759	238/20731	0.0005	0.0216946
GO:0008233	peptidase activity	molecular function	48/734	840/21656	0.00031	0.0233817
GO:0060293	germ plasm	cellular component	5/799	18/21244	0.00042	0.0237574
GO:0052547	regulation of peptidase activity	biological process	18/759	206/20731	0.0006	0.0259059
GO:0009967	positive regulation of signal transduction	biological process	34/759	511/20731	0.00063	0.0267162
GO:0060041	retina development in camera-type eye	biological process	18/759	207/20731	0.00063	0.0267162
GO:0012501	programmed cell death	biological process	50/759	847/20731	0.00063	0.0267162
GO:0007423	sensory organ development	biological process	36/759	552/20731	0.00064	0.0267162
GO:0050868	negative regulation of T cell activation	biological process	5/759	20/20731	0.00064	0.0267162
GO:1903038	negative regulation of leukocyte cell-cell adhesion	biological process	5/759	20/20731	0.00064	0.0267162
GO:0034612	response to tumor necrosis factor	biological process	8/759	53/20731	0.00064	0.0267162
GO:0034404	nucleobase-containing small molecule biosynthetic process	biological process	12/759	109/20731	0.00065	0.0268789
GO:0022408	negative regulation of cell-cell adhesion	biological process	7/759	41/20731	0.00065	0.0268789
GO:0000221	vacuolar proton-transporting V-type ATPase, V1 domain	cellular component	3/799	5/21244	0.0005	0.0271042
GO:0030162	regulation of proteolysis	biological process	22/759	280/20731	0.00068	0.027988
GO:0032945	negative regulation of mononuclear cell proliferation	biological process	4/759	12/20731	0.0007	0.0282826
GO:0042130	negative regulation of T cell proliferation	biological process	4/759	12/20731	0.0007	0.0282826
GO:0050672	negative regulation of lymphocyte proliferation	biological process	4/759	12/20731	0.0007	0.0282826
GO:0070664	negative regulation of leukocyte proliferation	biological process	4/759	12/20731	0.0007	0.0282826
GO:0045495	pole plasm	cellular component	5/799	19/21244	0.00056	0.0291424
GO:0008219	cell death	biological process	51/759	874/20731	0.00073	0.0292265
GO:0003407	neural retina development	biological process	10/759	81/20731	0.00073	0.0292265
GO:0043492	ATPase activity, coupled to movement of substances	molecular function	15/734	162/21656	0.00042	0.0309059
GO:1902105	regulation of leukocyte differentiation	biological process	6/759	31/20731	0.00079	0.0314856
GO:0004896	cytokine receptor activity	molecular function	11/734	97/21656	0.00044	0.0316067
GO:0009144	purine nucleoside triphosphate metabolic process	biological process	16/759	177/20731	0.00082	0.0325341
GO:0007229	integrin-mediated signaling pathway	biological process	8/759	55/20731	0.00083	0.0327831
GO:0045861	negative regulation of proteolysis	biological process	16/759	178/20731	0.00087	0.0342096
GO:1901136	carbohydrate derivative catabolic process	biological process	10/759	83/20731	0.00089	0.0348405
GO:0008234	cysteine-type peptidase activity	molecular function	19/734	238/21656	0.00051	0.035783
GO:0051336	regulation of hydrolase activity	biological process	41/759	669/20731	0.00094	0.036635
GO:0009145	purine nucleoside triphosphate biosynthetic process	biological process	10/759	84/20731	0.00098	0.0378589
GO:0009206	purine ribonucleoside triphosphate biosynthetic process	biological process	10/759	84/20731	0.00098	0.0378589
GO:0046579	positive regulation of Ras protein signal transduction	biological process	7/759	44/20731	0.00101	0.0386786
GO:0051057	positive regulation of small GTPase mediated signal transduction	biological process	7/759	44/20731	0.00101	0.0386786
GO:0009141	nucleoside triphosphate metabolic process	biological process	17/759	198/20731	0.00102	0.0387248
GO:0048592	eye morphogenesis	biological process	17/759	198/20731	0.00102	0.0387248
GO:0010466	negative regulation of peptidase activity	biological process	15/759	164/20731	0.00105	0.0396927
GO:0098805	whole membrane	cellular component	32/799	465/21244	0.0008	0.0400308
GO:0009142	nucleoside triphosphate biosynthetic process	biological process	11/759	100/20731	0.00108	0.0406523
GO:0050863	regulation of T cell activation	biological process	6/759	33/20731	0.00112	0.0419786
GO:0001934	positive regulation of protein phosphorylation	biological process	27/759	388/20731	0.00115	0.0429203
GO:0002697	regulation of immune effector process	biological process	7/759	45/20731	0.00116	0.0429297
GO:0048518	positive regulation of biological process	biological process	113/759	2336/20731	0.00116	0.0429297
GO:0072330	monocarboxylic acid biosynthetic process	biological process	13/759	133/20731	0.00121	0.0432334
GO:0007159	leukocyte cell-cell adhesion	biological process	5/759	23/20731	0.00126	0.0432334
GO:0032944	regulation of mononuclear cell proliferation	biological process	5/759	23/20731	0.00126	0.0432334
GO:0042129	regulation of T cell proliferation	biological process	5/759	23/20731	0.00126	0.0432334
GO:0050670	regulation of lymphocyte proliferation	biological process	5/759	23/20731	0.00126	0.0432334
GO:0070663	regulation of leukocyte proliferation	biological process	5/759	23/20731	0.00126	0.0432334
GO:1903037	regulation of leukocyte cell-cell adhesion	biological process	5/759	23/20731	0.00126	0.0432334
GO:0042325	regulation of phosphorylation	biological process	36/759	575/20731	0.00131	0.0432334
GO:0034314	Arp2/3 complex-mediated actin nucleation	biological process	6/759	34/20731	0.00132	0.0432334
GO:0006910	phagocytosis, recognition	biological process	7/759	46/20731	0.00132	0.0432334
GO:0030098	lymphocyte differentiation	biological process	7/759	46/20731	0.00132	0.0432334
GO:0043281	regulation of cysteine-type endopeptidase activity involved in apoptotic process	biological process	7/759	46/20731	0.00132	0.0432334
GO:0050871	positive regulation of B cell activation	biological process	7/759	46/20731	0.00132	0.0432334
GO:0009966	regulation of signal transduction	biological process	76/759	1466/20731	0.00133	0.0432334
GO:0052031	modulation by symbiont of host defense response	biological process	2/759	2/20731	0.00134	0.0432334
GO:0052033	pathogen-associated molecular pattern dependent induction by symbiont of host innate immune response	biological process	2/759	2/20731	0.00134	0.0432334
GO:0052166	positive regulation by symbiont of host innate immune response	biological process	2/759	2/20731	0.00134	0.0432334
GO:0052167	modulation by symbiont of host innate immune response	biological process	2/759	2/20731	0.00134	0.0432334
GO:0052169	pathogen-associated molecular pattern dependent modulation by symbiont of host innate immune respons...	biological process	2/759	2/20731	0.00134	0.0432334
GO:0052173	response to defenses of other organism involved in symbiotic interaction	biological process	2/759	2/20731	0.00134	0.0432334
GO:0052200	response to host defenses	biological process	2/759	2/20731	0.00134	0.0432334
GO:0052255	modulation by organism of defense response of other organism involved in symbiotic interaction	biological process	2/759	2/20731	0.00134	0.0432334
GO:0052257	pathogen-associated molecular pattern dependent induction by organism of innate immune response of o...	biological process	2/759	2/20731	0.00134	0.0432334
GO:0052305	positive regulation by organism of innate immune response in other organism involved in symbiotic in...	biological process	2/759	2/20731	0.00134	0.0432334
GO:0052306	modulation by organism of innate immune response in other organism involved in symbiotic interaction	biological process	2/759	2/20731	0.00134	0.0432334
GO:0052308	pathogen-associated molecular pattern dependent modulation by organism of innate immune response in ...	biological process	2/759	2/20731	0.00134	0.0432334
GO:0052509	positive regulation by symbiont of host defense response	biological process	2/759	2/20731	0.00134	0.0432334
GO:0052510	positive regulation by organism of defense response of other organism involved in symbiotic interact...	biological process	2/759	2/20731	0.00134	0.0432334
GO:0052552	modulation by organism of immune response of other organism involved in symbiotic interaction	biological process	2/759	2/20731	0.00134	0.0432334
GO:0052553	modulation by symbiont of host immune response	biological process	2/759	2/20731	0.00134	0.0432334
GO:0052555	positive regulation by organism of immune response of other organism involved in symbiotic interacti...	biological process	2/759	2/20731	0.00134	0.0432334
GO:0052556	positive regulation by symbiont of host immune response	biological process	2/759	2/20731	0.00134	0.0432334
GO:0052564	response to immune response of other organism involved in symbiotic interaction	biological process	2/759	2/20731	0.00134	0.0432334
GO:0052572	response to host immune response	biological process	2/759	2/20731	0.00134	0.0432334
GO:0075136	response to host	biological process	2/759	2/20731	0.00134	0.0432334
GO:0042327	positive regulation of phosphorylation	biological process	27/759	393/20731	0.00138	0.0443615
GO:0006911	phagocytosis, engulfment	biological process	8/759	60/20731	0.00148	0.0474031
GO:2000116	regulation of cysteine-type endopeptidase activity	biological process	7/759	47/20731	0.00151	0.0481887
GO:0045730	respiratory burst	biological process	3/759	7/20731	0.00153	0.0484757
GO:0060036	notochord cell vacuolation	biological process	3/759	7/20731	0.00153	0.0484757
GO:0001878	response to yeast	biological process	5/759	24/20731	0.00155	0.0485851
GO:0019730	antimicrobial humoral response	biological process	5/759	24/20731	0.00155	0.0485851
GO:0042098	T cell proliferation	biological process	5/759	24/20731	0.00155	0.0485851
