# Supplementary material for: Congenital Asplenia Interrupts Immune Homeostasis and Leads to Excessive Systemic Inflammation in Zebrafish
Source: Front Cell Infect Microbiol. 2021 Jun 28;11:668859. doi: 10.3389/fcimb.2021.668859 (PMC8274418; doi:10.3389/fcimb.2021.668859)
Supplement: Supplementary Figure 1 — PCA among samples. [file DataSheet_1.zip › Table S7.xlsx]

## Sheet: Sheet1
The significantly up-regulated GO terms in Mut-10d_vs_Mut-0h
GO.ID	Term	Ontology	Significant	Annotated	Pvalue	Qvalue
GO:0006704	glucocorticoid biosynthetic process	biological process	4/125	8/20731	8.7e-08	0.000766296
GO:0008211	glucocorticoid metabolic process	biological process	4/125	10/20731	2.6e-07	0.00114504
GO:0042446	hormone biosynthetic process	biological process	5/125	28/20731	6.5e-07	0.0019084
GO:0005576	extracellular region	cellular component	24/127	1406/21244	2.7e-06	0.0035127
GO:0034650	cortisol metabolic process	biological process	3/125	5/20731	2.1e-06	0.0046242
GO:0008202	steroid metabolic process	biological process	7/125	102/20731	2.8e-06	0.00493248
GO:0006955	immune response	biological process	15/125	639/20731	7.2e-06	0.00753573
GO:0008207	C21-steroid hormone metabolic process	biological process	3/125	7/20731	7.4e-06	0.00753573
GO:0006694	steroid biosynthetic process	biological process	6/125	78/20731	7.7e-06	0.00753573
GO:0042445	hormone metabolic process	biological process	6/125	78/20731	7.7e-06	0.00753573
GO:0002376	immune system process	biological process	20/125	1146/20731	1.7e-05	0.0149736
GO:0002684	positive regulation of immune system process	biological process	9/125	259/20731	2.8e-05	0.0224204
GO:0005615	extracellular space	cellular component	16/127	857/21244	5.3e-05	0.0277547
GO:0044421	extracellular region part	cellular component	17/127	967/21244	6.4e-05	0.0277547
GO:0002253	activation of immune response	biological process	8/125	209/20731	4e-05	0.02936
GO:0006952	defense response	biological process	11/125	417/20731	4.5e-05	0.0304892
GO:0050778	positive regulation of immune response	biological process	8/125	219/20731	5.6e-05	0.0334704
GO:0048584	positive regulation of response to stimulus	biological process	15/125	763/20731	5.7e-05	0.0334704
GO:0055114	oxidation-reduction process	biological process	18/125	1069/20731	7.4e-05	0.040737
GO:0002682	regulation of immune system process	biological process	10/125	373/20731	8.9e-05	0.0421252
GO:0009617	response to bacterium	biological process	8/125	236/20731	9.4e-05	0.0421252
GO:0045861	negative regulation of proteolysis	biological process	7/125	178/20731	0.0001	0.0421252
GO:0034651	cortisol biosynthetic process	biological process	2/125	3/20731	0.00011	0.0421252
GO:0045745	positive regulation of G-protein coupled receptor protein signaling pathway	biological process	2/125	3/20731	0.00011	0.0421252
GO:0106071	positive regulation of adenylate cyclase-activating G-protein coupled receptor signaling pathway	biological process	2/125	3/20731	0.00011	0.0421252
GO:0010817	regulation of hormone levels	biological process	6/125	125/20731	0.00011	0.0421252
GO:0006959	humoral immune response	biological process	6/125	128/20731	0.00013	0.04771
GO:0050776	regulation of immune response	biological process	8/125	250/20731	0.00014	0.0493248
