# Supplementary material for: Congenital Asplenia Interrupts Immune Homeostasis and Leads to Excessive Systemic Inflammation in Zebrafish
Source: Front Cell Infect Microbiol. 2021 Jun 28;11:668859. doi: 10.3389/fcimb.2021.668859 (PMC8274418; doi:10.3389/fcimb.2021.668859)
Supplement: Supplementary Figure 1 — PCA among samples. [file DataSheet_1.zip › Table S8.xlsx]

## Sheet: Sheet1
The significantly up-regulated KEGG categories in WT-10d_vs_WT-0h
id	Description	Significant	Annotated	Pvalue	Qvalue
ko04145	Phagosome	20/207	102/3957	1.75486e-07	2.73389e-05
ko04142	Lysosome	16/207	85/3957	5.58421e-06	0.000434981
ko04966	Collecting duct acid secretion	7/207	17/3957	1.20382e-05	0.000625143
ko04380	Osteoclast differentiation	14/207	85/3957	0.000103203	0.00321559
ko04660	T cell receptor signaling pathway	14/207	85/3957	0.000103203	0.00321559
ko04064	NF-kappa B signaling pathway	10/207	53/3957	0.000332549	0.0086346
ko04623	Cytosolic DNA-sensing pathway	7/207	28/3957	0.000447139	0.00995136
ko04210	Apoptosis	13/207	100/3957	0.00187838	0.0341683
ko03050	Proteasome	8/207	45/3957	0.00197391	0.0341683
