# Supplementary material for: Congenital Asplenia Interrupts Immune Homeostasis and Leads to Excessive Systemic Inflammation in Zebrafish
Source: Front Cell Infect Microbiol. 2021 Jun 28;11:668859. doi: 10.3389/fcimb.2021.668859 (PMC8274418; doi:10.3389/fcimb.2021.668859)
Supplement: Supplementary Figure 1 — PCA among samples. [file DataSheet_1.zip › Table S9.xlsx]

## Sheet: Sheet1
The significantly down-regulated GO terms in Mut-10d_vs_WT-10d
GO.ID	Term	Ontology	Significant	Annotated	Pvalue	Qvalue
GO:0002376	immune system process	biological process	136/917	1146/20731	1.1e-26	9.6888e-23
GO:0006955	immune response	biological process	92/917	639/20731	5.8e-24	2.55432e-20
GO:0034097	response to cytokine	biological process	49/917	241/20731	1.8e-19	5.2848e-16
GO:0071345	cellular response to cytokine stimulus	biological process	44/917	217/20731	1.4e-17	2.3488e-14
GO:0043207	response to external biotic stimulus	biological process	53/917	309/20731	1.6e-17	2.3488e-14
GO:0051707	response to other organism	biological process	53/917	309/20731	1.6e-17	2.3488e-14
GO:0019221	cytokine-mediated signaling pathway	biological process	43/917	209/20731	1.9e-17	2.39074e-14
GO:0009607	response to biotic stimulus	biological process	53/917	312/20731	2.4e-17	2.6424e-14
GO:0006952	defense response	biological process	55/917	417/20731	4e-13	3.91467e-10
GO:0051704	multi-organism process	biological process	61/917	498/20731	5.6e-13	4.93248e-10
GO:0002682	regulation of immune system process	biological process	51/917	373/20731	7.3e-13	5.84531e-10
GO:0009605	response to external stimulus	biological process	94/917	979/20731	9.3e-13	6.8262e-10
GO:0009617	response to bacterium	biological process	37/917	236/20731	2e-11	1.35508e-08
GO:0060326	cell chemotaxis	biological process	31/917	174/20731	3e-11	1.88743e-08
GO:0098552	side of membrane	cellular component	41/938	291/21244	5e-11	6.505e-08
GO:0048870	cell motility	biological process	70/917	705/20731	2.1e-10	1.15605e-07
GO:0051674	localization of cell	biological process	70/917	705/20731	2.1e-10	1.15605e-07
GO:0009897	external side of plasma membrane	cellular component	32/938	199/21244	2.2e-10	1.4311e-07
GO:0016477	cell migration	biological process	67/917	666/20731	3e-10	1.55435e-07
GO:0009615	response to virus	biological process	16/917	55/20731	1.1e-09	5.09937e-07
GO:0002684	positive regulation of immune system process	biological process	36/917	259/20731	1.1e-09	5.09937e-07
GO:0050896	response to stimulus	biological process	395/917	7013/20731	1.6e-09	7.0464e-07
GO:0002237	response to molecule of bacterial origin	biological process	18/917	73/20731	2e-09	8.38857e-07
GO:0006954	inflammatory response	biological process	31/917	212/20731	4.8e-09	1.92175e-06
GO:0032496	response to lipopolysaccharide	biological process	17/917	70/20731	7.1e-09	2.71899e-06
GO:0050900	leukocyte migration	biological process	22/917	117/20731	7.9e-09	2.8993e-06
GO:0009986	cell surface	cellular component	39/938	318/21244	8.4e-09	3.6428e-06
GO:0045321	leukocyte activation	biological process	25/917	157/20731	2.6e-08	9.16032e-06
GO:0006950	response to stress	biological process	112/917	1506/20731	3.3e-08	1.11794e-05
GO:0030595	leukocyte chemotaxis	biological process	19/917	98/20731	4.9e-08	1.59849e-05
GO:0005975	carbohydrate metabolic process	biological process	43/917	397/20731	6.2e-08	1.95034e-05
GO:0046649	lymphocyte activation	biological process	22/917	133/20731	8.8e-08	2.67176e-05
GO:0002683	negative regulation of immune system process	biological process	15/917	64/20731	9.1e-08	2.67176e-05
GO:0005126	cytokine receptor binding	molecular function	29/904	205/21656	9e-09	2.7153e-05
GO:0097529	myeloid leukocyte migration	biological process	19/917	103/20731	1.1e-07	3.02775e-05
GO:0070098	chemokine-mediated signaling pathway	biological process	18/917	93/20731	1.1e-07	3.02775e-05
GO:0040011	locomotion	biological process	73/917	875/20731	1.4e-07	3.62682e-05
GO:0042110	T cell activation	biological process	15/917	66/20731	1.4e-07	3.62682e-05
GO:0070887	cellular response to chemical stimulus	biological process	92/917	1202/20731	1.7e-07	4.27817e-05
GO:0031347	regulation of defense response	biological process	19/917	107/20731	2.1e-07	5.138e-05
GO:0050776	regulation of immune response	biological process	31/917	250/20731	2.3e-07	5.47524e-05
GO:0080134	regulation of response to stress	biological process	30/917	238/20731	2.5e-07	5.79474e-05
GO:0010033	response to organic substance	biological process	84/917	1079/20731	3.1e-07	6.8262e-05
GO:0097530	granulocyte migration	biological process	17/917	89/20731	3.1e-07	6.8262e-05
GO:0001775	cell activation	biological process	26/917	192/20731	3.9e-07	8.37834e-05
GO:0071621	granulocyte chemotaxis	biological process	16/917	81/20731	4.2e-07	8.808e-05
GO:0071310	cellular response to organic substance	biological process	73/917	902/20731	4.5e-07	9.21767e-05
GO:0006096	glycolytic process	biological process	12/917	46/20731	5.1e-07	9.76539e-05
GO:0006757	ATP generation from ADP	biological process	12/917	46/20731	5.1e-07	9.76539e-05
GO:0042866	pyruvate biosynthetic process	biological process	12/917	46/20731	5.1e-07	9.76539e-05
GO:1990266	neutrophil migration	biological process	16/917	83/20731	6e-07	0.000112443
GO:0035556	intracellular signal transduction	biological process	138/917	2083/20731	7.4e-07	0.00013579
GO:0030593	neutrophil chemotaxis	biological process	15/917	75/20731	8.2e-07	0.000147399
GO:0006959	humoral immune response	biological process	20/917	128/20731	8.7e-07	0.000153259
GO:0050790	regulation of catalytic activity	biological process	85/917	1135/20731	1.3e-06	0.000212044
GO:0019359	nicotinamide nucleotide biosynthetic process	biological process	14/917	68/20731	1.3e-06	0.000212044
GO:0019363	pyridine nucleotide biosynthetic process	biological process	14/917	68/20731	1.3e-06	0.000212044
GO:0046031	ADP metabolic process	biological process	12/917	50/20731	1.3e-06	0.000212044
GO:0006090	pyruvate metabolic process	biological process	13/917	60/20731	1.7e-06	0.000272247
GO:0009135	purine nucleoside diphosphate metabolic process	biological process	12/917	52/20731	2.1e-06	0.00031891
GO:0009179	purine ribonucleoside diphosphate metabolic process	biological process	12/917	52/20731	2.1e-06	0.00031891
GO:0009185	ribonucleoside diphosphate metabolic process	biological process	12/917	52/20731	2.1e-06	0.00031891
GO:0019362	pyridine nucleotide metabolic process	biological process	16/917	91/20731	2.2e-06	0.00032296
GO:0046496	nicotinamide nucleotide metabolic process	biological process	16/917	91/20731	2.2e-06	0.00032296
GO:0071219	cellular response to molecule of bacterial origin	biological process	11/917	44/20731	2.4e-06	0.000340955
GO:0071222	cellular response to lipopolysaccharide	biological process	11/917	44/20731	2.4e-06	0.000340955
GO:0072525	pyridine-containing compound biosynthetic process	biological process	14/917	72/20731	2.7e-06	0.000377486
GO:0098772	molecular function regulator	molecular function	101/904	1468/21656	4.4e-07	0.000402267
GO:0008009	chemokine activity	molecular function	16/904	89/21656	7.5e-07	0.000402267
GO:0042379	chemokine receptor binding	molecular function	16/904	89/21656	7.5e-07	0.000402267
GO:0005102	signaling receptor binding	molecular function	70/904	915/21656	7.6e-07	0.000402267
GO:0030234	enzyme regulator activity	molecular function	61/904	759/21656	8e-07	0.000402267
GO:0048584	positive regulation of response to stimulus	biological process	62/917	763/20731	3e-06	0.000412875
GO:0072524	pyridine-containing compound metabolic process	biological process	16/917	95/20731	3.9e-06	0.00052848
GO:0061844	antimicrobial humoral immune response mediated by antimicrobial peptide	biological process	7/917	17/20731	4.3e-06	0.00056529
GO:0006928	movement of cell or subcellular component	biological process	77/917	1029/20731	4.3e-06	0.00056529
GO:0050778	positive regulation of immune response	biological process	26/917	219/20731	4.8e-06	0.00061273
GO:0071216	cellular response to biotic stimulus	biological process	11/917	47/20731	4.8e-06	0.00061273
GO:0009132	nucleoside diphosphate metabolic process	biological process	13/917	66/20731	5.3e-06	0.000666891
GO:0019730	antimicrobial humoral response	biological process	8/917	24/20731	5.6e-06	0.000694715
GO:0007166	cell surface receptor signaling pathway	biological process	115/917	1729/20731	5.9e-06	0.000721767
GO:0007204	positive regulation of cytosolic calcium ion concentration	biological process	21/917	157/20731	6.1e-06	0.000736011
GO:0048583	regulation of response to stimulus	biological process	122/917	1863/20731	6.3e-06	0.00074987
GO:0016052	carbohydrate catabolic process	biological process	15/917	88/20731	6.7e-06	0.000786848
GO:0006733	oxidoreduction coenzyme metabolic process	biological process	17/917	111/20731	7.5e-06	0.000869211
GO:0019955	cytokine binding	molecular function	14/904	75/21656	2.3e-06	0.000942812
GO:0004896	cytokine receptor activity	molecular function	16/904	97/21656	2.5e-06	0.000942812
GO:0005125	cytokine activity	molecular function	22/904	172/21656	3.1e-06	0.00103919
GO:0006165	nucleoside diphosphate phosphorylation	biological process	12/917	60/20731	1e-05	0.0011439
GO:0019882	antigen processing and presentation	biological process	9/917	34/20731	1.2e-05	0.00133792
GO:0002252	immune effector process	biological process	23/917	190/20731	1.2e-05	0.00133792
GO:0051480	regulation of cytosolic calcium ion concentration	biological process	24/917	205/20731	1.4e-05	0.0015414
GO:0009166	nucleotide catabolic process	biological process	12/917	62/20731	1.5e-05	0.00157286
GO:0046939	nucleotide phosphorylation	biological process	12/917	62/20731	1.5e-05	0.00157286
GO:0042330	taxis	biological process	38/917	410/20731	1.5e-05	0.00157286
GO:0009611	response to wounding	biological process	29/917	276/20731	1.5e-05	0.00157286
GO:0051482	positive regulation of cytosolic calcium ion concentration involved in phospholipase C-activating G-...	biological process	9/917	35/20731	1.6e-05	0.0016387
GO:0051336	regulation of hydrolase activity	biological process	54/917	669/20731	1.6e-05	0.0016387
GO:0005515	protein binding	molecular function	239/904	4429/21656	5.7e-06	0.00171969
GO:0044421	extracellular region part	cellular component	73/938	967/21244	5.4e-06	0.00175635
GO:0002253	activation of immune response	biological process	24/917	209/20731	1.9e-05	0.00192359
GO:0046434	organophosphate catabolic process	biological process	16/917	109/20731	2.4e-05	0.00240218
GO:0035025	positive regulation of Rho protein signal transduction	biological process	9/917	38/20731	3.2e-05	0.00316692
GO:0006935	chemotaxis	biological process	36/917	395/20731	3.6e-05	0.0035232
GO:1901292	nucleoside phosphate catabolic process	biological process	12/917	68/20731	3.9e-05	0.00377486
GO:0002042	cell migration involved in sprouting angiogenesis	biological process	7/917	23/20731	4.3e-05	0.00411678
GO:0050727	regulation of inflammatory response	biological process	10/917	49/20731	4.7e-05	0.00445135
GO:0055082	cellular chemical homeostasis	biological process	35/917	387/20731	5.3e-05	0.00496621
GO:0045087	innate immune response	biological process	23/917	209/20731	5.6e-05	0.00519208
GO:0002694	regulation of leukocyte activation	biological process	14/917	93/20731	5.7e-05	0.00522975
GO:0030225	macrophage differentiation	biological process	6/917	17/20731	6e-05	0.00539265
GO:0006754	ATP biosynthetic process	biological process	12/917	71/20731	6e-05	0.00539265
GO:0022408	negative regulation of cell-cell adhesion	biological process	9/917	41/20731	6.1e-05	0.00542715
GO:0050865	regulation of cell activation	biological process	14/917	94/20731	6.4e-05	0.00563712
GO:0050863	regulation of T cell activation	biological process	8/917	33/20731	7.4e-05	0.00645339
GO:0065009	regulation of molecular function	biological process	103/917	1603/20731	7.5e-05	0.00647647
GO:0007165	signal transduction	biological process	281/917	5222/20731	7.8e-05	0.00667014
GO:0072330	monocarboxylic acid biosynthetic process	biological process	17/917	133/20731	8.1e-05	0.00686008
GO:0002432	granuloma formation	biological process	3/917	3/20731	8.6e-05	0.00707933
GO:0002631	regulation of granuloma formation	biological process	3/917	3/20731	8.6e-05	0.00707933
GO:0002676	regulation of chronic inflammatory response	biological process	3/917	3/20731	8.6e-05	0.00707933
GO:0051249	regulation of lymphocyte activation	biological process	13/917	85/20731	8.8e-05	0.00717689
GO:0034404	nucleobase-containing small molecule biosynthetic process	biological process	15/917	109/20731	9e-05	0.00727266
GO:0005615	extracellular space	cellular component	64/938	857/21244	2.9e-05	0.0075458
GO:0042060	wound healing	biological process	24/917	231/20731	9.6e-05	0.00768698
GO:0048593	camera-type eye morphogenesis	biological process	18/917	149/20731	0.00011	0.00849895
GO:0046579	positive regulation of Ras protein signal transduction	biological process	9/917	44/20731	0.00011	0.00849895
GO:0051057	positive regulation of small GTPase mediated signal transduction	biological process	9/917	44/20731	0.00011	0.00849895
GO:0030003	cellular cation homeostasis	biological process	32/917	354/20731	0.00011	0.00849895
GO:0006874	cellular calcium ion homeostasis	biological process	25/917	249/20731	0.00012	0.00919096
GO:0009142	nucleoside triphosphate biosynthetic process	biological process	14/917	100/20731	0.00013	0.00946314
GO:0007229	integrin-mediated signaling pathway	biological process	10/917	55/20731	0.00013	0.00946314
GO:0002697	regulation of immune effector process	biological process	9/917	45/20731	0.00013	0.00946314
GO:1902531	regulation of intracellular signal transduction	biological process	55/917	742/20731	0.00013	0.00946314
GO:0046835	carbohydrate phosphorylation	biological process	7/917	27/20731	0.00013	0.00946314
GO:0098542	defense response to other organism	biological process	20/917	179/20731	0.00013	0.00946314
GO:0046034	ATP metabolic process	biological process	18/917	152/20731	0.00014	0.00986496
GO:0006875	cellular metal ion homeostasis	biological process	29/917	312/20731	0.00014	0.00986496
GO:0032101	regulation of response to external stimulus	biological process	19/917	166/20731	0.00014	0.00986496
GO:0033993	response to lipid	biological process	24/917	237/20731	0.00014	0.00986496
GO:0006873	cellular ion homeostasis	biological process	32/917	360/20731	0.00015	0.0104031
GO:0022407	regulation of cell-cell adhesion	biological process	10/917	56/20731	0.00015	0.0104031
GO:0050868	negative regulation of T cell activation	biological process	6/917	20/20731	0.00017	0.0114302
GO:1903038	negative regulation of leukocyte cell-cell adhesion	biological process	6/917	20/20731	0.00017	0.0114302
GO:0002695	negative regulation of leukocyte activation	biological process	7/917	28/20731	0.00017	0.0114302
GO:0050866	negative regulation of cell activation	biological process	7/917	28/20731	0.00017	0.0114302
GO:0042287	MHC protein binding	molecular function	6/904	17/21656	4.3e-05	0.0117937
GO:0043085	positive regulation of catalytic activity	biological process	48/917	631/20731	0.00019	0.0126782
GO:0019725	cellular homeostasis	biological process	41/917	513/20731	0.0002	0.0132451
GO:0072503	cellular divalent inorganic cation homeostasis	biological process	25/917	258/20731	0.00021	0.0137013
GO:0042221	response to chemical	biological process	118/917	1939/20731	0.00021	0.0137013
GO:1902533	positive regulation of intracellular signal transduction	biological process	30/917	336/20731	0.00022	0.0141442
GO:0055074	calcium ion homeostasis	biological process	25/917	259/20731	0.00022	0.0141442
GO:0035723	interleukin-15-mediated signaling pathway	biological process	5/917	14/20731	0.00024	0.0149923
GO:0070672	response to interleukin-15	biological process	5/917	14/20731	0.00024	0.0149923
GO:0071350	cellular response to interleukin-15	biological process	5/917	14/20731	0.00024	0.0149923
GO:0052548	regulation of endopeptidase activity	biological process	20/917	187/20731	0.00024	0.0149923
GO:0009620	response to fungus	biological process	7/917	30/20731	0.00027	0.0167476
GO:0044093	positive regulation of molecular function	biological process	51/917	694/20731	0.00028	0.0172464
GO:0005576	extracellular region	cellular component	92/938	1406/21244	9.3e-05	0.0177409
GO:0005773	vacuole	cellular component	25/938	247/21244	0.0001	0.0177409
GO:0033176	proton-transporting V-type ATPase complex	cellular component	8/938	36/21244	0.00014	0.0177409
GO:0045121	membrane raft	cellular component	9/938	46/21244	0.00015	0.0177409
GO:0098589	membrane region	cellular component	9/938	46/21244	0.00015	0.0177409
GO:0098857	membrane microdomain	cellular component	9/938	46/21244	0.00015	0.0177409
GO:0009201	ribonucleoside triphosphate biosynthetic process	biological process	13/917	96/20731	0.00031	0.0185747
GO:0030162	regulation of proteolysis	biological process	26/917	280/20731	0.00031	0.0185747
GO:0009145	purine nucleoside triphosphate biosynthetic process	biological process	12/917	84/20731	0.00031	0.0185747
GO:0009206	purine ribonucleoside triphosphate biosynthetic process	biological process	12/917	84/20731	0.00031	0.0185747
GO:0001944	vasculature development	biological process	38/917	476/20731	0.00035	0.020149
GO:0032946	positive regulation of mononuclear cell proliferation	biological process	5/917	15/20731	0.00035	0.020149
GO:0042102	positive regulation of T cell proliferation	biological process	5/917	15/20731	0.00035	0.020149
GO:0050671	positive regulation of lymphocyte proliferation	biological process	5/917	15/20731	0.00035	0.020149
GO:0070665	positive regulation of leukocyte proliferation	biological process	5/917	15/20731	0.00035	0.020149
GO:0045861	negative regulation of proteolysis	biological process	19/917	178/20731	0.00035	0.020149
GO:0051251	positive regulation of lymphocyte activation	biological process	10/917	62/20731	0.00036	0.0205901
GO:0005164	tumor necrosis factor receptor binding	molecular function	7/904	27/21656	9.2e-05	0.0213511
GO:0032813	tumor necrosis factor receptor superfamily binding	molecular function	7/904	27/21656	9.2e-05	0.0213511
GO:0007159	leukocyte cell-cell adhesion	biological process	6/917	23/20731	0.00039	0.0214695
GO:0032944	regulation of mononuclear cell proliferation	biological process	6/917	23/20731	0.00039	0.0214695
GO:0042129	regulation of T cell proliferation	biological process	6/917	23/20731	0.00039	0.0214695
GO:0050670	regulation of lymphocyte proliferation	biological process	6/917	23/20731	0.00039	0.0214695
GO:0070663	regulation of leukocyte proliferation	biological process	6/917	23/20731	0.00039	0.0214695
GO:1903037	regulation of leukocyte cell-cell adhesion	biological process	6/917	23/20731	0.00039	0.0214695
GO:0002474	antigen processing and presentation of peptide antigen via MHC class I	biological process	4/917	9/20731	0.0004	0.0214829
GO:0031294	lymphocyte costimulation	biological process	4/917	9/20731	0.0004	0.0214829
GO:0031295	T cell costimulation	biological process	4/917	9/20731	0.0004	0.0214829
GO:0048002	antigen processing and presentation of peptide antigen	biological process	4/917	9/20731	0.0004	0.0214829
GO:0030097	hemopoiesis	biological process	35/917	430/20731	0.00041	0.0217547
GO:0007154	cell communication	biological process	291/917	5561/20731	0.00041	0.0217547
GO:0072507	divalent inorganic cation homeostasis	biological process	25/917	270/20731	0.00042	0.0221519
GO:0051716	cellular response to stimulus	biological process	312/917	6017/20731	0.00043	0.0225443
GO:0002696	positive regulation of leukocyte activation	biological process	10/917	64/20731	0.00047	0.0243515
GO:0044262	cellular carbohydrate metabolic process	biological process	16/917	140/20731	0.00047	0.0243515
GO:0072358	cardiovascular system development	biological process	38/917	484/20731	0.00048	0.0247242
GO:0022409	positive regulation of cell-cell adhesion	biological process	5/917	16/20731	0.00049	0.0248041
GO:0050870	positive regulation of T cell activation	biological process	5/917	16/20731	0.00049	0.0248041
GO:1903039	positive regulation of leukocyte cell-cell adhesion	biological process	5/917	16/20731	0.00049	0.0248041
GO:0001878	response to yeast	biological process	6/917	24/20731	0.0005	0.0250227
GO:0042098	T cell proliferation	biological process	6/917	24/20731	0.0005	0.0250227
GO:0009141	nucleoside triphosphate metabolic process	biological process	20/917	198/20731	0.00051	0.025379
GO:0002757	immune response-activating signal transduction	biological process	17/917	155/20731	0.00052	0.0257312
GO:0001664	G-protein coupled receptor binding	molecular function	21/904	202/21656	0.00012	0.02586
GO:0050867	positive regulation of cell activation	biological process	10/917	65/20731	0.00054	0.0265716
GO:0048534	hematopoietic or lymphoid organ development	biological process	35/917	438/20731	0.00057	0.027892
GO:0002520	immune system development	biological process	35/917	439/20731	0.0006	0.0290374
GO:0055080	cation homeostasis	biological process	33/917	406/20731	0.0006	0.0290374
GO:0009199	ribonucleoside triphosphate metabolic process	biological process	19/917	186/20731	0.00061	0.02936
GO:0051250	negative regulation of lymphocyte activation	biological process	6/917	25/20731	0.00063	0.0301578
GO:0002521	leukocyte differentiation	biological process	12/917	91/20731	0.00066	0.0314231
GO:1901700	response to oxygen-containing compound	biological process	29/917	343/20731	0.00068	0.0322013
GO:0043547	positive regulation of GTPase activity	biological process	26/917	295/20731	0.00069	0.0325001
GO:0009205	purine ribonucleoside triphosphate metabolic process	biological process	18/917	174/20731	0.00073	0.0342013
GO:0002764	immune response-regulating signaling pathway	biological process	17/917	160/20731	0.00075	0.0349524
GO:0055065	metal ion homeostasis	biological process	30/917	362/20731	0.00077	0.0356956
GO:0016176	superoxide-generating NADPH oxidase activator activity	molecular function	4/904	8/21656	0.00018	0.036204
GO:0030223	neutrophil differentiation	biological process	6/917	26/20731	0.00079	0.0362156
GO:0002483	antigen processing and presentation of endogenous peptide antigen	biological process	3/917	5/20731	0.00081	0.0362156
GO:0002544	chronic inflammatory response	biological process	3/917	5/20731	0.00081	0.0362156
GO:0019883	antigen processing and presentation of endogenous antigen	biological process	3/917	5/20731	0.00081	0.0362156
GO:0019885	antigen processing and presentation of endogenous peptide antigen via MHC class I	biological process	3/917	5/20731	0.00081	0.0362156
GO:0033209	tumor necrosis factor-mediated signaling pathway	biological process	3/917	5/20731	0.00081	0.0362156
GO:0007264	small GTPase mediated signal transduction	biological process	39/917	515/20731	0.00081	0.0362156
GO:0048878	chemical homeostasis	biological process	40/917	533/20731	0.00083	0.0367369
GO:0045088	regulation of innate immune response	biological process	9/917	57/20731	0.00083	0.0367369
GO:0098771	inorganic ion homeostasis	biological process	33/917	414/20731	0.00085	0.0372478
GO:0052547	regulation of peptidase activity	biological process	20/917	206/20731	0.00085	0.0372478
GO:0042592	homeostatic process	biological process	58/917	857/20731	0.00087	0.0379354
GO:0043534	blood vessel endothelial cell migration	biological process	7/917	36/20731	0.00088	0.0381825
GO:0009144	purine nucleoside triphosphate metabolic process	biological process	18/917	177/20731	0.00089	0.0384271
GO:0016020	membrane	cellular component	468/938	9446/21244	0.00036	0.03903
GO:0042127	regulation of cell proliferation	biological process	24/917	269/20731	0.00092	0.0395286
GO:0007162	negative regulation of cell adhesion	biological process	9/917	58/20731	0.00094	0.0401918
GO:0023052	signaling	biological process	285/917	5502/20731	0.00096	0.0408487
GO:0006909	phagocytosis	biological process	12/917	95/20731	0.00097	0.0409092
GO:0032943	mononuclear cell proliferation	biological process	6/917	27/20731	0.00098	0.0409092
GO:0046651	lymphocyte proliferation	biological process	6/917	27/20731	0.00098	0.0409092
GO:0070661	leukocyte proliferation	biological process	6/917	27/20731	0.00098	0.0409092
GO:0042246	tissue regeneration	biological process	14/917	122/20731	0.00101	0.0419626
GO:0040012	regulation of locomotion	biological process	22/917	241/20731	0.00109	0.0450547
GO:0042742	defense response to bacterium	biological process	15/917	137/20731	0.0011	0.0450547
GO:0015991	ATP hydrolysis coupled proton transport	biological process	8/917	48/20731	0.00111	0.0450547
GO:0090662	ATP hydrolysis coupled transmembrane transport	biological process	8/917	48/20731	0.00111	0.0450547
GO:0099131	ATP hydrolysis coupled ion transmembrane transport	biological process	8/917	48/20731	0.00111	0.0450547
GO:0010951	negative regulation of endopeptidase activity	biological process	16/917	152/20731	0.00116	0.0468683
GO:0007259	JAK-STAT cascade	biological process	6/917	28/20731	0.0012	0.0478262
GO:0030851	granulocyte differentiation	biological process	6/917	28/20731	0.0012	0.0478262
GO:0097696	STAT cascade	biological process	6/917	28/20731	0.0012	0.0478262
